# Supplementary material for: Characteristics and use of urban health indicator tools by municipal built environment policy and decision-makers: a systematic review protocol
Source: Syst Rev. 2017 Jan 13;6:2. doi: 10.1186/s13643-017-0406-x (PMC5237355; doi:10.1186/s13643-017-0406-x)
Supplement: Additional file 3: — Data extraction form part A. Data extraction form part A. (XLS 33 kb) [file 13643_2017_406_MOESM3_ESM.xls]

## Sheet: UHI tool data extraction
UHI tool name	Scale – At what scales can the system be applied or measured? (e.g. neighbourhood or city)	Geography – Which areas can this system be applied in (e.g. specific cities or nations)?	Scope – What aspects are analysed ?	Producer 1 – Which organisation developed the system?	Producer 2 – What type of organisation is this?	Funders – Which organisations funded the indicator system?	Purpose – What is the stated purpose?	Methodology – Is there a published methodology?	Evidence-base 1– Does the methodology refer to evidence which was used to inform the system?	Evidence-base 2– What is the nature of this evidence?	Weighting – Is there a weighting system and what are its characteristics?	Complexity – Does the methodology refer to complexity and, if so, in what context?	Uncertainty – Does the methodology refer to uncertainty and, if so, in what context?	Maps – Is there an option to view the data on maps?	Publication date – When was the system published?	Source – Where was this information found?

## Sheet: Indicators
Index/tool	Indicator	Category from index (domain?)	Sub-category	Further differentiation	Weighting	Owner
