# Supplementary material for: Characteristics and use of urban health indicator tools by municipal built environment policy and decision-makers: a systematic review protocol
Source: Syst Rev. 2017 Jan 13;6:2. doi: 10.1186/s13643-017-0406-x (PMC5237355; doi:10.1186/s13643-017-0406-x)
Supplement: Additional file 4: — Data extraction form part B. Data extraction form part B. (XLS 22 kb) [file 13643_2017_406_MOESM4_ESM.xls]

## Sheet: Sheet1
Author	Year	Country	Year that study was carried out	Urban health indicator tool being evaluated	Policy field	Research parameters	Data collection methods	Population and sample selection	Outcomes	Analysis methods	Limitations	Funding source	Conflicts of interest
